# Supplementary material for: Depth-Resolved Distribution of Particle-Attached and Free-Living Bacterial Communities in the Water Column of the New Britain Trench
Source: Front Microbiol. 2018 Apr 4;9:625. doi: 10.3389/fmicb.2018.00625 (PMC5893722; doi:10.3389/fmicb.2018.00625)
Supplement: Supplementary file 2 [file Data_Sheet_2.XLSX]

## Sheet: Table S2-SIMPER-PA-FL-E
Table S2 Major OTUs that are distinguishing between particle-attached (PA) and free-living (FL) bacterial communities at epi-pelagic zone. The results were from the SIMPER analysis and only OTUs contribute ≥1% of dissimilarities between two compared groups were listed.
	Epipelagic
OTUs	Av.Abund in Group E-PA	Av.Abund in Group E-FL	Species	Genus	Family	Order	Class	Phylum
PA
OTU6043	5.17	0.01	Unclassified Rhodococcus	Rhodococcus	Nocardiaceae	Corynebacteriales	Actinobacteria	Actinobacteria
OTU1960	3.32	0.48	Unclassified Alteromonas-2	Alteromonas	Alteromonadaceae	Alteromonadales	Gammaproteobacteria	Proteobacteria
OTU2218	3.08	0	Unclassified Cyanobacteria	unclassified Cyanobacteria	unclassified Cyanobacteria	unclassified Cyanobacteria	c__Cyanobacteria	Cyanobacteria
OTU2131	2.01	1.54	Unclassified SAR 324	norank SAR324 clade	norank SAR324	SAR324 clade Marine group B	Deltaproteobacteria	Proteobacteria
OTU996	5.89	0.24	Unclassified Pseudoalteromonas	Pseudoalteromonas	Pseudoalteromonadaceae	Alteromonadales	Gammaproteobacteria	Proteobacteria
FL
OTU2045	2.22	10.01	Unclassified Alteromonas	Alteromonas	Alteromonadaceae	Alteromonadales	Gammaproteobacteria	Proteobacteria
OTU1936	1.82	9.58	Unclassified Actinomarina	Candidatus Actinomarina	OM1 clade	Acidimicrobiales	Actinobacteria	Actinobacteria
OTU907	1.73	3	Unclassified Prochlorococcus	Prochlorococcus	Prochloraceae	Synechococcales	Cyanobacteria	Cyanobacteria
OTU1089	1.47	2.75	Unclassified Prochlorococcus	Prochlorococcus	Prochloraceae	Synechococcales	Cyanobacteria	Cyanobacteria
OTU589	1.21	1.9	Uncultured Prochlorococcus	Prochlorococcus	Prochloraceae	Synechococcales	Cyanobacteria	Cyanobacteria
OTU139	1.12	7.79	Unclassified Surface1	norank Surface 1	Surface 1	SAR11 clade	Alphaproteobacteria	Proteobacteria
OTU138	0.56	4.27	Unclassified Surface1-3	norank Surface 1	Surface 1	SAR11 clade	Alphaproteobacteria	Proteobacteria
OTU901	0.43	1.86	Unclassified Surface2-1	norank Surface 2	Surface_2	SAR11 clade	Alphaproteobacteria	Proteobacteria
OTU566	0.06	2.13	Unclassified SAR 324	norank SAR324 clade	norank SAR324	SAR324 clade Marine group B	Deltaproteobacteria	Proteobacteria
OTU1934	0.01	6.18	Unclassified Surface1-2	norank Surface 1	Surface 1	SAR11 clade	Alphaproteobacteria	Proteobacteria
OTU1933	0.01	3.44	Unclassified Surface1-4	norank Surface 1	Surface 1	SAR11 clade	Alphaproteobacteria	Proteobacteria
OTU1921	0	1.68	Unclassified Surface2-2	norank Surface 2	Surface_2	SAR11 clade	Alphaproteobacteria	Proteobacteria
SUM	30.11	56.86
Group E-PA = 75m_PA, 200m_PA; 2, Group E-FL = 75m_FL, 200m_FL

## Sheet: Table S3-SIMPER-PA-FL-B
Table S3Major OTUs that are distinguishing between particle-attached (PA) and free-living (FL) bacterial communities at bathypelagic zone. The results were from the SIMPER analysis and only OTUs contribute ≥1% of dissimilarities between two compared groups were listed.
	Bathypelagic
OTUs	Av.Abund in Group B-PA	Av.Abund in Group B-FL	Species	Genus	Family	Order	Class	Phylum
PA
OTU6043	10.17	0.74	Unclassified Rhodococcus	Rhodococcus	Nocardiaceae	Corynebacteriales	Actinobacteria	Actinobacteria
OTU2045	34.12	32.77	Unclassified Alteromonas	Alteromonas	Alteromonadaceae	Alteromonadales	Gammaproteobacteria	Proteobacteria
OTU1247	5.19	0.73	Methylophaga nitratireducenticrescens	Methylophaga	Piscirickettsiaceae	Thiotrichales	Gammaproteobacteria	Proteobacteria
OTU1944	2.09	0	Unclassified Psychrobacter	Psychrobacter	Moraxellaceae	Pseudomonadales	Gammaproteobacteria	Proteobacteria
OTU139	2.07	0.65	Unclassified Surface1	norank Surface 1	Surface 1	SAR11 clade	Alphaproteobacteria	Proteobacteria
OTU163	1.25	0	Uncultured Carnimonas	Carnimonas	Halomonadaceae	Oceanospirillales	Gammaproteobacteria	Proteobacteria
FL
OTU1960	0.88	2.86	Unclassified Alteromonas-2	Alteromonas	Alteromonadaceae	Alteromonadales	Gammaproteobacteria	Proteobacteria
OTU1466	0.74	3.06	Pseudoalteromonas shioyasakiensis	Pseudoalteromonas	Pseudoalteromonadaceae	Alteromonadales	Gammaproteobacteria	Proteobacteria
OTU996	0.71	9.33	Unclassified Pseudoalteromonas	Pseudoalteromonas	Pseudoalteromonadaceae	Alteromonadales	Gammaproteobacteria	Proteobacteria
OTU959	0.52	5.26	Unclassified Cupriavidus	Cupriavidus	Burkholderiaceae	Burkholderiales	Betaproteobacteria	Proteobacteria
OTU6062	0.42	2.15	Bacillus horikoshii	Bacillus	Bacillaceae	Bacillales	Bacilli	Firmicutes
OTU1634	0.19	1.82	Uncultured SAR324-2	norank SAR324 clade	norank SAR324	SAR324 clade Marine group B	Deltaproteobacteria	Proteobacteria
OTU5973	0.03	3.15	Uncultured SAR324	norank SAR324 clade	norank SAR324	SAR324 clade Marine group B	Deltaproteobacteria	Proteobacteria
SUM	58.38	62.52
Group B-PA = 1000m_PA, 2000m_PA, 4000m_PA;
Group B-FL = 1000m_FL, 2000m_FL, 4000m_FL

## Sheet: Table S4-SIMPER-PA-FL-A
Table S4 Major OTUs that are distinguishing between particle-attached (PA) and free-living (FL) bacterial communities at abyssopelagic zone. The results were from the SIMPER analysis and only OTUs contribute ≥1% of dissimilarities between two compared groups were listed.
	Abyssopelagic
OTUs	Av.Abund in Group A-PA	Av.Abund in Group A-FL	Species	Genus	Family	Order	Class	Phylum
PA
OTU6043	5.98	3.03	Unclassified Rhodococcus	Rhodococcus	Nocardiaceae	Corynebacteriales	Actinobacteria	Actinobacteria
OTU6350	3.66	1.72	Unclassified Acinetobacter	Acinetobacter	Moraxellaceae	Pseudomonadales	Gammaproteobacteria	Proteobacteria
OTU6349	2.52	0	Unclassified Aeromonas	Aeromonas	Aeromonadaceae	Aeromonadales	Gammaproteobacteria	Proteobacteria
OTU1797	1.94	0	Unclassified Flavobacterium	Flavobacterium	Flavobacteriaceae	Flavobacteriales	Flavobacteriia	Bacteroidetes
OTU5585	1.92	0.01	Unclassified Halomonas	Halomonas	Halomonadaceae	Oceanospirillales	Gammaproteobacteria	Proteobacteria
OTU1777	1.8	0.04	Unclassified Acinetobacter	Acinetobacter	Moraxellaceae	Pseudomonadales	Gammaproteobacteria	Proteobacteria
OTU1770	1.37	0	Unclassified Paenibacillus	Paenibacillus	Paenibacillaceae	Bacillales	Bacilli	Firmicutes
FL
OTU2045	3.9	6.33	Unclassified Alteromonas	Alteromonas	Alteromonadaceae	Alteromonadales	Gammaproteobacteria	Proteobacteria
OTU1634	0.46	3.75	Uncultured SAR324-2	norank SAR324 clade	norank SAR324	SAR324 clade Marine group B	Deltaproteobacteria	Proteobacteria
OTU1614	0.31	3	Uncultured Chloroflexi	norank SAR202 clade	norank SAR202	norank SAR202 clade	SAR202 clade	Chloroflexi
OTU1976	0.3	1.76	Marinimicrobia bacterium	Norank Marinimicrobia	Norank Marinimicrobia	Norank Marinimicrobia	Norank Marinimicrobia	Marinimicrobia
OTU1466	0.13	1.73	Pseudoalteromonas shioyasakiensis	Pseudoalteromonas	Pseudoalteromonadaceae	Alteromonadales	Gammaproteobacteria	Proteobacteria
OTU5215	0	6.13	Uncultured Marinimicrobia	norank SAR406 clade	norank SAR406	norank SAR406 clade	SAR406	Marinimicrobia
OTU1647	0	1.85	uncultured deep sea bacterium	norank SAR202	norank SAR202	norank SAR202	SAR202	Chloroflexi
SUM	24.29	29.35
Group A-PA = 6000m_PA; 6, Group A-FL = 5000m_FL, 6000m_FL
